# Supplementary material for: Synergic Effect of the Antimicrobial Peptide ToAP2 and Fluconazole on Candida albicans Biofilms
Source: Int J Mol Sci. 2024 Jul 16;25(14):7769. doi: 10.3390/ijms25147769 (PMC11276877; doi:10.3390/ijms25147769)
Supplement: Supplementary file 1 [file ijms-25-07769-s001.zip]

Archive with 1 entries (1 files):
- ijms-3058305-supplementary.pdf
